# Supplementary material for: High-Strength, Self-Healing Copolymers of Acrylamide and Acrylic Acid with Co(II), Ni(II), and Cu(II) Complexes of 4′-Phenyl-2,2′:6′,2″-terpyridine: Preparation, Structure, Properties, and Autonomous and pH-Triggered Healing
Source: Polymers (Basel). 2024 Nov 9;16(22):3127. doi: 10.3390/polym16223127 (PMC11598322; doi:10.3390/polym16223127)
Supplement: Supplementary file 1 [file polymers-16-03127-s001.zip]

Archive with 1 entries (1 files):
- polymers-3293874-supplementary.pdf
